# Supplementary material for: Genome-Enabled Insights into the Ecophysiology of the Comammox Bacterium “Candidatus Nitrospira nitrosa”
Source: mSystems. 2017 Sep 12;2(5):e00059-17. doi: 10.1128/mSystems.00059-17 (PMC5596200; doi:10.1128/mSystems.00059-17)
Supplement: DATA SET S1 [file sys005172133sd8.txt]

>D100 - Contig 13731
ACCTGGAACGGCTCAAGCAGAGACATTCTGAACAACCGTATCGTTCCTTAATTCTGAATGCAGCACATCTTTCCCGCCTGTGATACGGGCGGGAAAGATAAGAAGACTTAAGTTACTATGCAGTAATGAAAACGAGCAAAAAGCAGACGACAAAAAGAAGTAAGGGAATCGTCAAGTTTTCATAATTTAATATCACACGAAATGAAGAAGGGAGGGTCTAGTGAGTAGAACAGACGAAATTTTAGCAGCGGCCAAGATGGTGCCGGAAGCGGTCAAGATGTCCAGATACATAGATGCGGTATATTTTCCGATTCTGTGTATTCTGCTGGTAGGAACCTATCACATGCACTTTATGTTGCTAGCAGGTGACTGGGATTTCTGGCTTGACTGGAAAGACCGTCAATGGTGGCCGGTTGTAACACCGATTGTAGGTATCATGTACTGTGCAGCACTGATGTATTACCTGTGGGTAAACTATCGCCTGCCATTTGGCGCGACACTCTGTATCGTATGCCTGTTAGTAGGTGAATGGCTGACCCGTTACTGGGGCTTCTACTGGTGGTCACACTATCCGATCAACTTTGTACTGCCATCGACCATGATTCCAGGTGCATTGATGATGGACACGATCATGTTGTTGACCGGTAACTGGCTGATCACAGCCCTGTTAGGCGGTGGATTCTTTGGGCTATTCTTCTACCCAGGCAACTGGCCGATATTTGGCCCAACCCACTTGCCAGTGGTTGTAGAAGGCGTACTGTTATCAGTAGCTGACTACACAGGCTTCCTGTACGTACGTACCGGTACACCTGAATATGTTCGCCTGATTGAGCAAGGCTCACTGCGTACCTTTGGTGGACACACCACAGTGATTGCAGCGTTCTTCGCAGCGTTCGTATCCATGCTGATGTTCTGCGTATGGTGGTACTTTGGCAAACTGTACTGCACCGCTTTCTACTATGTTAAAGGAGAAAGAGGACGCATCTCAATGAAGAACGACGTAACCGCGTTTGGTGAAAAAGGCTTTGCACAGGGGATTAGATAATGAATATAAGAAGCATATTTAAACTGGGCGTATTAGGCCTGTATGGAGC
>D100 - Contig 12845
GTTCTGAGGAGTGGCGCTATGATTTGATGGTTGGCGCGGTTGTTGATATGCGGAAGCCATTGAAGATTGGGACGGCGAAGGCACGAAGAAGAGGGTTAGGAAGTACCAATTGGGAATAAACAGGAAAACATAAAGGAGAGAGAGATGATTTCCAAGCTATGGCATAAATTGGCCATGTTTGCGGGCGCAATGGCGCTGGCTGGAGCTGCGCATGCGGCAGTACCGAGTGTGCCGGATGTAACGTATGAAGCACTGGGTTTGGACAGGAGCGCGACGCCGAAGCAATTGCACGAAGCGCTGGTGAAGCGTTACAAGGATCCTGAGCAAGGGTACGGGAAAGGCACGATGGGAGATTACTGGGAGCCGATCCAGCTGAGTACATACATGGATCCGGCGACCTTTTATGAGCCGCCGACATCGATGAGGGACAAAGCGGAACGTAAGGAATGCGTGGAGTGTCACACGGATGAATCACCGGTATGGGTTAATGCATGGAAGAAGAGCACGCATGCGAACCTGGATAAAGTGCGCGCATTGAAGCCGGAAGATCCGACATATTACAAAAAAGCGAAACTTGAAGACGTAGAGAAGAATCTGCGTTCACTGGGTTACTTGAAAGAAGGCGAACCGCTGAAGGAAGTTGGCTGTATTGATTGTCACGCGGGGATTAATCAGCAGGGCAAGATTGACCACAGCAAAGACCTGATCATGCCGACGGCGGACGTATGTGGCAAATGCCACTTGCAGGAATTTGCCGAGCGTGAATCCGAGCGCGACACCATGATATGGCCGAACGGACAATGGCCGGATGGACGTCCTTCACACTCGCTGGACTACAAAGCCAACGTAGAGACCACGGTATGGGCGGCGATGCCGCAACGTGAAGTAGCTGAAGGCTGCACGATGTGTCACTACAACCAGAACAAATGCGACGGTTGTCATACCCGACACGAATTCTCAGCGGCGGAATCCCGTAAACCGGAAGCCTGCGCAACCTGTCACAGCGGTGTAGACCACAACAACTGGGAAGTTGAACTCAAAGACGCCTACAGCAAAGGTGGACAGACAGCGCCGACCTGCGCGGGTTGCCATATGGAATTTGAAGGCGAGTATGCGCACAACATGGTCAGAAAAATCCGC
>D100 - Contig 1572
GCGAATGCCATTCCGGTGGATGTCCGGGTGATTGCCGCCACGAACGCCGATTTACACCGGGCGATTCAACAGGGGCGTTTCCGCAGCGATTTGTACTACCGCTTGAACGTGTTTCCCATCCATATGCCTCCGCTCAGAGAACGCCCGGAGGACATCCCTATCCTTGCCCGACATTTCCTGCGGGTTCATTCCCAGCGGCTGAAGCGACACTGTGAAGACTTCGATGGGCCGTCGATGGAGCGGTTGGTGCAATATGCCTGGCCGGGAAATGTGCGGGAGCTTGAGAACATCGTGGAACGTGCATTGATCCTGTGTCACGAGCGCCTGTTGCGTATCGATCCGGCGATGGTGAATGTACGTGTCCCGCCCGAAGCAGGTCCTCGCCGAACGCTGCATGACGAAGAGCGACACCATATTCTTCAAACGCTCACGCTGCTCGACTGGCGGATCGAAGGACCCGGCGGAGCTGCGGACCAGTTGGGGTTGGCCCCGAGCACGCTCCGCAGCCGGATGCAGAAATTGGCCATTCGCCGCCCCTCCCGCATGTAACCAGTTCCTCCGTGCCTCTCTCTCTGATCACGGTATGAATGTTCCAGCCCACGATTGATCGTGGTGGAATCGTGGTATCCCACCACGTGTCTTCGTGGCTGTTTTGTGCCGCCCGCGACCTTCATGAAATCTTCATTTCTGCCGTTCGATTTTTCAACGACATAGACATTCTGTCGGGATCCGTCCTCGTGGCATGTGAGGTGCACAAGGGGTCGTCGTGATTTTTTATTCTTTTCATCTTCTCACTGATGCGCGCGGTTCCTCGGGCAGAGAGCTGAGAATCGCTGCGCCGCCGCACGAGCGGCCGCTCGTGCGGCGGGAACACCACCGGCCTGGAAGGAGGGTTCATTTGCATTGGCCTGTTCCGGTCATGGGGGAAGTGTTGTGCGGACGCCATGAATCGTGGCGTCGGTAGCGTGTCCTGTCTTCTTATGAGGAGGTATTCATGATGCAGTTATCCCGCAGGCAGTTCTTGAAGGTCTCGGCGGGGACGGTCGCAGTGGCAGCTGTAGCCGACAAGGCTCTGGCGTTGACTGCGCTGCAACCGGTCGTCGAGGTCGACAATCCCTTGGGTGAGTATCCGGATCGATCGTGGGAGCGCGTCTACCACGATCAATATCGGTACGACTCATCCTTCACCTGGTGCTGCTCACCGAACGACACCCACGCCTGCCGCATTCGGGCGTTCGTCCGGAACGGTGTCGTGATGCGCGTGGAGCAGAACTATGACCACCAAACCTATGAAGATCTGTACGGCAACCGCGGCACGTTCGCGCATAACCCGCGCATGTGCTTGAAGGGCTTCACGTTCCACCGTCGTGTCTACGGTCCCTATCGTTTGAAGGGGCCGTTGATGCGGAAGGGCTGGAAACAGTGGATGGACGACGGCTCCCCTGAGCTGACGTCGGATGCGAAGCGGAAGTATAAGTTCGACAGCCGGTTCTTGGATGACATGGTCCGCGTGTCCTGGGATACGGCGTTTACCTATGTCGCCAAGGGGTTGATCGTCATCGGCACTCGCTACAGCGGTGAAGCCGGTGCCCGTCGCCTCCGCGAACAGGGCTATGCTCCGGAAATGATCGAGATGATGAAGGGGGCGGGCGTGCGGACGTTCAAGCACCGCGCCGGTATGCCGATCCTCGGCATGATGGGGAAACATGCCAATACCAGGTTCAACAACTGCGTGTTGCCCTTGTTGGATAGCTGGATCCGGAAGGTCAATCCCGATCAGGCGCAAGGCGGCCGCTACTGGAACAACTACACTTGGCACGGCGATCAAGACCCGTCTCAACCCTGGTGGAACGGCACGCAGAATTGCGACGTCGATTTGTCCGACATGCGCTTCACCAAGCTGAATACCAGTTGGGGGAAAAACTTCGTCGAAAACAAGATGCCGGAAGCGCATTGGAAATTGGAGAGCATGGAGCGGGGGGCTCGCCTCGTCGTCATCACTCCTGAGTATAACCCCACTGCGAGCCGCGCGGACTACTGGATTCCCGTGCGTCCTGAGACGGATGGCGCCTTGTTTCTCGGCGCCTCCAAAATCATTCTCGATGAAAACTACCAGGACATTGAGTTTATCAAGGGATTTACGGACATGCCGTTGCTCGTGCGGACGGATACCCTCCAGTATTTGGATCCGCATGAAGTGCTGAGAGACTATCGGGTGCCGGATTTCACCAAGTCGTACTCCGGACGCGTGCAGGGATTGACCCAGGATCAGGTGCAGCGCCTCGGCGGCATGATGGTCTGGGACCTGGCCAAAGGGAAAGCCGTGCCGCTCCATCGTGAGCAAGTCGGCCTTCACCTGGCCCAGAGCGGCATCGACCCGGCCTTGACGGGCACCTACCGGATCAAGTTGCTCAATGGGCGAGAAGTCGACGTCATGCCCATCTATCAATTGTATACGATTCACCTTCAGGACTATGACCTGGATACGGTACATCAGGTCAATCGCTCGCCGAAGGATCTCATTGTGCGCTGGGCGCGAGATTGCGGCACGGTGAAGCCCGCGGCCATCCACAACGGTGAAGGCGTCTGCCACTATTTCCATATGACATCGATGGGACGAGCGGCGGCGTTGGTGATGATGCTGACGGGCAATATCGGAAAGTTCGGCACCGGTTGTCACACCTGGTCCGGTAACTACAAAGTCGGCATTTGGCAGGCGGCGCCCTGGTCCGGCGCAGGCGCGAGTGTCTATTTGGGCGAAGATCCCTGGAATTTAAATCTCAGGGACGATGTGCACGGCAAGGAAATCAAATATCGCAAATATTATTACGGTGAGGAGCCGGGGTATTGGAACCACGGCGACAATGCGCTGATCGTCAACACACCGAAGTACGGACGCAAGGTGTTTACCGGCAAGACCCACATGCCGAGCCCCAGCAAAGTCCGCTGGGTGGTGAACGTGAACATTCTCAACAACGCCAAGCACCACTATGACATGGTGAAAAACGTCGATCCGAACATCGAGATGCTGATCACGCAGGACATCGAGATGACCTCGGACGTGAACCATGCCGATGTGGCATTCGCCGTGAATTCCTGGATGGAGTTTACCTATCCCGAAATGACGGCCACCGTGTCGAATCCCTGGGTGCAGATCTGGAAGGGCGGCATCCGCCCCCTGTACGACACCAGGAACGATCTCGACTCCTTCGCGGGAGTCGCCGCGAAGCTGAAAGAGATCACCGGTGAACAGCGGATGGCGGATACGTATAAATTTGTGTATCACAATCGGGTGGATATTTACGTGCAGCGCATTCTTGATGCGTCGAGTACGTTCTTCGGGTACAGCGCCGATGTGATGTTGAAGTCGGAAAAGGGCTGGATGGTGATGTGTCGTACCTATCCGCGCCACCCGCTCTGGGAAGAGACCAACGAGTCCAAGCCGCACTGGACGCGATCGGGACGCTTGGAGACCTATCGTATCGAGCCGGAGGCGATCGAATACGGGGAAAACTTCATTTCACACCGGGAAGGCCCGGAGTGTACCCCATATATGCCGAACGCCATCATGACGACCAATCCCTATGTCCGGCCGGAGGATTATGGAATTCCCGTTACGGCGCAGCACCATGACGATAAGACGGTGCGGAATATCAAACTGCCGTGGTCGGAAATCAAGCAGCACCCGAACCCCTTGTGGGAGAAGGGGTACCAGTTCTACTGCGTCACGCCCAAGACCCGGCACCGGGTGCACAGCCAATGGTCGGTGAACGACTGGGTGCAGATTTACGAGTCGAACTTCGGCGATCCCTACCGCATGGACAAGCGGACGCCGGGTGTCGGCGAGCACCAGATCCACATCAACCCGCAGGCGGCGAAGGATCGCGGGATCAACGACGGCGATTATTGTTATGTGGACGGCAATCCGGTGGACCGGCCCTATCGCGGCTGGAAACCGTCGGATCCGTTTTACAAGGTCGCCCGCTTGATGATCCGGGCGAAATACAATCCCTCATACCCGTACCATGTGACGATGGCCAAACACGCCCCCTATGTGTCCACGGCCAAATCCGTCAAGGGGCATGAGACGCGACCGGACGGCCGCGCTATCGCGGTGGATACCGGCTATCAGTCCAACTTCCGGTATGGGGCCCAACAATCATTCACCAGGAGCTGGCTCATGCCGATGCATCAAACCGACTCACTGCCGGGCAAGCAGGCGAATGCGTTGAAATTCAAATGGGGATTCGAAATCGATCACCACGCGGTCAACACGGTGCCGAAAGAATGCTTGATCCGCATCACCAAGGCGGAAGACGGCGGTATCGGAGCGCGTGGTCCGTGGGAACCAGTCCGGACCGGGTTCACGCCGGGTCAGGAAAAC
>D100 - Contig 3618
CGCTGCAACCGGTCGTCGAGGTCGACAATCCCTTGGGTGAGTATCCGGATCGATCGTGGGAGCGCGTCTATCACGATCAATACCGGTACGACTCATCCTTCACCTGGGTCTGCTCACCGAACGATACCCACGCCTGCCGTATTCGGGCGTTTGTGCGGAACGGTGTCGTGATGCGTGTGGAGCAGAACTACGACCACCAGACCTACGAAGATCTCTACGGCAACCGTGGAACGTTCGCGCACAATCCGCGCATGTGTTTGAAAGGGTTTACCTTCCACCGCCGTGTGTACGGCCCCTATCGCTTGAAGGGGCCCTTGATGCGGAAGGGCTGGAAGCAGTGGATGGACGACGGCTCTCCCGAACTGACGTCGGACGTGAAGCGTAAGTACAAATTCGACAGCCGGTTTCTCGACGACATGGTCCGCGTGTCCTGGGATACGGCCTTCACCTATGTCGCCAAGGGGTTGATCGTCATCGGCACTCGCTACAGCGGTGAAGCCGGTGCACGGCGGTTGCGCGAGCAAGGTTATGCTCCGGAAATGATCGAAATGATGAAGGGCGCGGGCGTGCGGACGTTCAAACATCGCGCCGGTATGCCGATCCTCGGCATGATGGGGAAGCATGCCAATACCCGGTTCAACAACTGCGTCCTGCCGTTGCTGGATAGCTGGATCCGGAAGGTCAATCCCGATCAGGCGCAGGGCGGACGCTACTGGAACAACTACACCTGGCACGGCGATCAAGACCCGTCGCAGCCCTGGTGGAACGGCACACAGAACTGCGACGTCGACCTCTCCGACATGCGCTTCACGAAGCTGAATACCAGCTGGGGGAAAAATTTCGTCGAAAATAAAATGCCGGAAGCGCATTGGAAATTGGAAAGTATGGAACGGGGGGCGCGCCTCGTCATTATCACCCCCGAATACAATCCCACGGCCAGCCGCGCGGACTATTGGATCCCGGTGCGTCCCGAGACGGACGGCGCGCTGTTTCTCGGGGCCTCGAAAATCATTCTCGATGAGAATTACCAGGACATCGATTTTATCAAGGGCTTTACGGACATGCCGTTGCTCGTACGGACGGATACCCTCCAGTATTTGGATCCGCATGAAGTGCTGAAAGACTATCGGGTGCCGGATTTCACGAAGTCGTATTCGGGGCGCGTCCAGGGATTAAGCCAAGACCAGGTGCAGCGTCTCGGGGGCATGATGGTCTGGGACCTGGCCAAGGGGAAAGCCGTGCCGCTCCATCGTGAGCAGGTCGGTGTCCATCTGGCTCAAAGCGGCATCGACCCGGCCTTGACGGGCACCTATCGGATCAAGCTGCTCAACGGGCGCGAGGTCGACGTCATGCCGATCTATCAGCTGTATACGATTCACCTCCAGGATTATGACCTGGATACCGTGCATCAGGTGAATCGGGCGCCGAAGGATCTGATTGTTCGCTGGGCGCGGGACTGCGGCACCGTCAAACCCGCGGCGATTCACAATGGGGAGGGTGTCTGTCACTATTTCCATATGACGTCGATGGGACGGGCCGCGGCATTGGTGATGATGCTGACGGGTAATATCGGGAAGTTCGGCACCGGCTGTCATACCTGGTCCGGTAACTACAAGGTGGGGATTTGGCAGGCGGCGCCCTGGTCCGGCGCGGGGGCCAGCGTCTATCTGGGAGAAGATCCCTGGAATTTGAATCTCAGGGACGACGTGCACGGCAAGGAAATCAAATACCGCAAATATTACTACGGTGAGGAGCCGGGGTATTGGAACCATGGCGACAATGCGCTGATCGTCAATACGCCGAAGTACGGTCGCAAGGTGTTCACCGGCAAGACGCATATGCCGAGTCCCAGCAAGGTTCGCTGGGTGGTGAACGTGAACATTCTGAACAACGCGAAACACCACTACGACATGGTGAAAAACGTCGATCCGAACATCGAGATGCTGGTCACGCAAGACATCGAGATGACCTCGGACGTCAACCATGCCGACGTGGCATTCGCGGTGAATTCGTGGATGGAGTTTACCTATCCCGAAATGACGGCCACGGTGTCGAATCCCTGGGTGCAGATCTGGAAGGGCGGCATCCGCCCTCTGTACGACACCCGGAACGATCTCGATTCGTTTGCCGGCGTCGCCGCGAAGCTGAAAGAAATGACGGGCGAACAGCGGATGGCGGATACGTATAAGTTTGTCTATCACAACCGGGTGGATATTTACGTGCAGCGCATTCTCGATGCGTCGACCACGTTTTTCGGCTACAGCGCCGACGTCATGTTGAAGTCGGAAAAGGGGTGGATGGTCATGTGTCGCACCTATCCGCGGCACCCGCTCTGGGAAGAGACCAACGAGTCCAAGCCGCACTGGACGCGATCGGGACGCTTGGAGACCTACCGTATCGAGCCGGAGGCGATCGAATACGGCGAAAACTTCATTTCACACCGGGAAGGCCCGGAGTGTACCCCGTATATGCCGAATGCCATCATGACGACCAATCCCTATGTCCGGCCGGAGGATTACGGGATTCCCGTGACGGCGCAGCACCATGACGATAAGACGGTGCGGAATATCAAA
>D522 - Contig 159583
GGAAACCTATTCCATGTCCAAGCACGGCAAGATGGTTGCCATGCTGGGCGACAAATGGAACTGGGAAGCACCGCTGAAAGATGCCTACGCTGTTGGTGGACAAAATGCACCGACCTGTGCGGGTTGCCATTTCGAGTATGAAGGCGAATACACCCACAACATCACACGCAAGATTCGTTGGGCGAACTACCCATTTGTTCCGGGCATTGCAGAAAACATCACCAGCGACTGGTCGGAAGCACGGCTTGACTCCTGGGTTGTCACCTGCACCCAGTGTCACTCCGAACGTTTTGCCCGCTCCTACCTGGAACTGATGGACAAAGGCACACTGGAAGGATTGGCCAAATATCAGGAAGCCCATGAACTGGTTGAAAAGCTGTACAAGGCAGGCAACCTGACGGGACAGAAAACCAATCGTCCTGCTCCTCCGGAGCCAGAGAAACCTGGTTTCCATATTTTCACCCAGCTCTTCTGGTCGAAAGGCAACAACCCGGCCTCGATCGAACTGAAAGTACTGGAAATGGCTGAAAACGACCTGGCAAAAATGCACGTTGGTCTGGCGCATACCAACCCGGGTGGCTGGACCTATACCGAAGGTTGGGGTCCGATCAACCGTGCCTATGTTGAAATTCAGGATGAACACACCAAAATGCAGGAAATGGCTGCTCTGCAGGAACGGGTGAACAAACTGGAGAGCAAGAAAACCAGCCTGCTGGACATCACGACCCCTGAGGACAAAATCTCCTTGGGTGGACTGGGTGGTGGCATGCTGCTCGCGGGCACACTGGCCTTGCTTGGCTGGCGCAGCCGCAAGCAGAAACAGGCTTGAGCGAGCCACTGACGACTGGCCAGCGCGCGCGAGCGGGCT
>D522 - Contig 20964
AACCGGAGGGGGACATCTGTTCATTCTCAATTTCTCCACAACACAATCGGCGGTGGTGTTGTATACCGCGGCTACCGGCGGGGATGATACCGTTGATGCTGCGGACCTGCAGGTCATGGGGATTGTTACACATAATGATGGTACCGGCCTGGCAGCTGGCAATCTGACATTTTAATCAATCGGCGCTTGTACGATTCATGGCGATGGCAGCAACAGTTAGCCTGCGTAATAGTTTAGAATTAGGCATTTTTGATTGCTTCAACAGCATTCATCGCGAATTAGCCATCCATGAAAGTCAACAAACCATTCCGCCCCCCGAGGATAAACAACCTCCGGAAACACCCAAATCACTCGCCAAGCAGCCAGCGGCAAGTTTTAAGCTGCAAAAAGTGTTGGCGCAAAAAGGATTGGGGTCTCGACGGGAGATGGAAGAGTTGATTGCCGCCGGGCAAGTTACTTTGAATGGCCAGGTTGCGCAACTCGGTGACCGTGCCGGACCGGACGATGTGATTCGTATCGGCAGGCGAACCATCCGTGTTCATTTCAATGAAGAATTACCCAAAGTTCTGTTGTACCACAAGCCTGAAGGAGAAATTGTCAGCCGGGACGATCCGCAAGGCCGCCCGTCGGTGTTCGATAAATTACCGCATCTGCGGTCATCGAAGTGGATTGCAGTCGGACGCCTCGATTTCAACACCAGCGGTTTGCTGATTTTCACCAGCGATGGCGTGCTGGCTAACCGCTTGATGCACCCCCGGTTTGAGATGGAACGCGAATACGCGGTACGGATACTCGGTGAGTTGACCGAGGAACAAATGAAACAATTAACCACCGGCGTACCGCTCGATGATGGGCAAGCGGCGTTCACCTATCTGGCCGATGAGGGAGGCGAGGGCGCTAATCACTGGTATCGTGTCATTTTAAAGGAAGGCAAAAACCGTGAAGTGCGACGCATGTTTGAAGCGATTGGCATCACCGTCAGCCGCTTGATGCGCGTGCGCTTTGGACCAATCAATTTGCCGCCGCGTCTTAAACGCGGGCAATGGTTGGAGCTCGATGAAAAAGAAACGCGGCGGTTATTGGCGCTGATCAAACGCGATGTAATGTAAAAAGCAGCGATACACCGCTTACTTACAAGTTGCGCTAGAAAAGAAAAGAAAGTAACATTCGTGCTTTTCCAAAGATAAGGGTTTGGGGGTTATTAATGGCTAATAGTGCACAAGCGAGAAAACGTGCTAGACAAGCTATCAAAAGAAGAGCGCATAATGTTCATTTGCGATCGCAACTGCGTACCGCCATTAAGTCGGTAAGAAAAGCAATTGCGGGTGGCGATAAAGAAGCGGCTAAAAGTGTGTTTATTGATTCAGTGGGAACGATCGATTCAATAGCCGGTAAAGGTATTATTCATAAAAATAAAGCATCACGTTACAAAAGCCGATTGTCTTCAGCGATTAAGTTGATGAATTAATTGGTTGAAATATAATCTTCAATGATTCATTGATTACGCTAACCATATAATCAAGATATCCAAAAGAAGATATTTAAGAGCAAATGAAGAAATTAATGGAAAACCAAAGGAGAGAGAGATGAATGCCAAGAGTTGGCTGAAGAGAGGGGCGCTGATGTTAGGGCTCGTGATAGCAGGGGGATTGCAAGCGGGGAACATACCGAGTGTGCCGAACGAGCTGTACGAAGCGCTGAGAAAGTATCGCCGAAGGAATTATATGAAGCGGTAGTGAAGCGTTACAAGGATCCTGAACAAGGAGCCGGGCGCGGCACACTGGCGCAATACTGGGAACCGATACCGTACGGGATTTATTTAGACCCGGCGACATTTTACAAATCGCCGACCACGAACAAAGAAATAGCGAGCCGTAAGGAATGCGTGGAATGCCATACGGACGAATCGCCGGTCTGGGTGCAAGCATGGAAACGCAGCACTCATGCGAACTTGGACAAGGTACGTAATTTAAAACCGAGCGACCCGACTTTTTACAAGAAAGCCAAACTGGAAGAAGTAGAAAAGAACCTTCGTTCGATGGGCAAACTGGCGGAAGGCGAGAACCTGAAAGAAGTCGGCTGTATCGACTGCCACGTAGAACCGAACGCGAAGAAAAAAGCGGATCACACCAAAGACATCATCATGCCGACAGCGGATGTATGCGGCACCTGTCACTTGGCGGAATTTGTCGAACGTGAATCGGAAAGAGACACGATGATCTGGCCGCATGACCAATGGCCGGATGGACGTCCATCGCACGCGCTGGACTACAAAGCCAACGTAGAGACCACGGTATGGGCGGCGATGCCACAACGAGAAGTAGCGGAAGGCTGCTCGATGTGCCACACCAACCAAAACAAATGTGACTCCTGCCACACCCGCCACGAATTCTCGGCAGCGGAATCGCGCAAACCGGAAGCCTGTGCTACCTGTCATAGCGGTGTAGACCACAACAACTGGGAAGCGTACTCGATGTCCAAGCACGGCAAGATGGTATCGATGCTGGGCGACAAATGGAACTGGGAAGCGCCGCTGAAAGACGCCTATGCAGTAGGTGGACAAAACGCACCGACCTGTGCGGGCTGCCACATGGAATACGAAGGCGAATACAGCCATAACATGGTAAGAAAGATCCGCTGGGCAAACTATCCGTTTGTACCGGGCATAGCGGAAAACATCAGAAGCGAATGGTCGGAAGCGCGATTGGACTCATGGGTAGTCACCTGTACCCAATGCCACTCCGAACGTTTTGCACGCTCCTACCTGGAGCTGATGGACAAAGGCACCCTGGAAGGGTTGGCGAAATACCAGGAAGCCAACGCAATCGTCCATCAACTGTATAAAGAAGGCCTGTTGACAGGACAAAAAACCAACCGTCCTGCACCACCGGCACCGGAAAAAGAAGGTTACGCCTACTTTGCGCAACTGTTCTGGTCGAAAGGCAACAGCCCAGCGGCGATCGAGCTGAAAGTACTGGAAATGCACGAAAACGACCTGGCCAAGATGCACGTAGGACTGGCGCACGTCAACCCAGGTGGATGGACTTACACCGAAGGTTGGGGACCGATCAACCGCGCGTATGTTGAAATTCAAGACGAAAACACCCGCATCCGTGAAATGGTTGCACTGCAAGAACGTGTTAAAAATCTTGAAAACAAGAAAACCAGCTTACTCGACTTAGACGGCACAGCAGAGAAAATCTCTCTGGGCGGTTTAGGTGGTGGCATGCTACTGGCCGGAACACTGGCACTGGCAGGCTGGCGCAGACGTAAGCAAAGCGAAGCTTGATAGGCGCTGACACGACAGATCGCACTACCAAAGTAGTGCGATCGGGAGACAAGCTGCTCCCGTCATTAGGGATACTCCTGGTGACGGGAGGTTTGCTTTTGTTAGGCTGGTTTGCCTATCTTTGGTTTAAACCGATACCGGCGCCTTACCAATACCAACTGATAGCGGAAGGCGATGTGCAAAAATTCGGCAAAATGGGGCTGGAAGACTGGCCTGAGCTGAAGCTAAGCGAATACAAAGTCAAAGCGGAAGGAATCGACAAACCGATCGCGGAATTTATCGTCGCCCAACAAAACGCTGAACCCCCGGTATTGATTTACTGGAAGAACAGCACCAACGAAGTACTCTATAACTTCGACCGCAAGCCATCGGAACTGACGGTACTGGCAACCGCAATCAGCAAATACGCACCGAAAGACGCACTGATACTCAGCTGGTGGGACACCTCACGGCAAATCAAACTGCTCACCGGACGCGACACCTTTTTTACCAGCCACCTGAACGAACCGCTCATGATACCGGTACCCTGGCTGGAACAAAGTGAAGCGATAAGGGCGTATGAAAAACAATTCTGGGAAAGCAAACCCGACGCCAAAGAACTGGAACGCTTCAAACAATTCAGCGAGGCACTAGCGGCGCCAGCGGAAGAAGGCATCAAACAACTGCGGCAACTGATAGGATCCGACCGGGAAACCTACCTGATCGTACACGTAACCGACCTTTATAAACTGGGACTCATGTACCCGGAAGAAATTGGCGTCGCCTATCAAAACTTCCCGATGACAGGCAACATGCACGGCCTGATCAACCAAATGAAAGTACAGGTGAAGGAAAACAACTTTGACACCTACACCCTGCAATCGTTGTCGGACAATGAAATCCGGGTATTCTTCCTAAGCGACGAAAAGAGCAGCCAAACACTGCTGGCCAGAATGTTGCCGTTTGTAGACAAACCAGCACCGACGGAACTGGAGCTGGCGCAACTGATCTATCAACAAGGCGGCTACTGGGTATACAAACTGCCGTAGAGAACAGCAAGGACTCAGGGAACACAAAAGAACGCAAAAGAACGCAAAAAAGTACAACACCGGCACAACAAAAAAGGCGCAAAGCGGCCACATAGTCATTTACACAAACGGACGATAGCGTACAATACGAAGCCATCGGAATTGGATTAAAAAAGCATAAAGCATAAAGGAGGAAGGATGAAACACCCGATCGCATACATACTATCAATATTGGCAGCGGCATTATTTTCCAGTGCGGCACTGGCGGATTTTGAAGGACGCACCAAATGCAGCTCCTGCCACAAATCGCAAGCGAAATCCTGGAAAGACACCGCGCATGCCAAAGCGATGGAATCATTAAAGCCTGGCGCCCGCAAAGAAGCCAAGATCAAAGCGAAGCTGGATCCGGACAAAGACTACACGCAAGATAAAGACTGCGTAGGCTGTCACGTTGACGGCTGGGGTAAGAAAGGCGGCTACACCGTTGAAACAGCGAAAAAGCCGCTCGCGGCGGTTGGCTGTGAATCCTGTCATGGCGGCGGCAAGAACTACCGAGGAGATCACCGCAAAGCAGGTCAAGCATTTGAAAGCAAAGGCACCACCACACAGCGTAAAGTGGTTGCAGACAAAGGACAAGACTTTCATTTTGAAGAAGCCTGTGCAGCCTGTCACTTAAACTACGAAGGTTCACCGTGGAAAGGCGCGAAAGCACCGTACACACCGTTCACACCGGAAGTAGACGCGAAATACAAGTTTGACTTTGACAAGATGGTCAAAGACGTCAAAGCGATGCACGAACACTACAAACTGGACGGCACTTTCGTAGGCGAACCGAAATTCAAGTATCACGATGAATTCCAAGCAAGCGCCAAGGAAAAAACAGCGGACAAAAAAGGTAAAGGGAAAGAGTAATGACAGGGATACAAAAAGGAGCGATAGGCACGCTACTGACAGGCGGGTTACTCGGGATATTGCTGGTAGCGGTAGTATTTGGTGGAGAAGCGGCACTCTCAACCGAAGAATTCTGCACCAGTTGTCACTCGATGACCTACACGCAAACGGAACTGAAGCAATCGACGCATTATGGCGCGTTGGGCGTCAATCCTGGCTGCAAGGACTGTCATATACCGCAAGGATTCAAGAACTTTCACTTAGCGCTGTACACCCATGCGGTGGATGGTGCACGGGAACTGTACTTGGAACTGATCAATGACTACTCGACGCTGGAGAAGTTTAACGAGCGGCGATTGATCATGGCGCATGATGCGCGGATGAATCTGAAGAAATGGGACAGTGTGACGTGCAGAGACTGTCATAAAGACCCGAATCCACCGGGAGCGGACGCACAGGAAGCGCACAAGAAGTTAAAGACGGAAGGTGCGACGTGCATAGACTGCCATCAGAATTTAGTGCATGAAGAAGCGCCGATGACGGACTTGAATGCGAGTTTGGCAGCTGGCAAGATGGTGCTGAAGAAAGATGAAGACAGCGATGAAGGTGGAGACGAGGAAGACGAAGAGGATGAAGACGAGGGAGAGGCTGGCGCAAGTGAAGCCGGAGAATCCCAAAGTGATGAAGATGACGAGGATGACGAGGA
